# Supplementary material for: A Cold-Induced LEA3 Protein, DohD, Confers Cryoprotective Protection Against Low-Temperature Stress in Deinococcus radiodurans
Source: Int J Mol Sci. 2025 Apr 9;26(8):3511. doi: 10.3390/ijms26083511 (PMC12027078; doi:10.3390/ijms26083511)
Supplement: Supplementary file 1 [file ijms-26-03511-s001.zip]

Archive with 1 entries (1 files):
- ijms-3545014-supplementary.pdf
